# Supplementary material for: Gut Microbiome Variations in Herring Gulls (Larus argentatus) from Different Environments in the United Kingdom
Source: Animals (Basel). 2026 Jan 19;16(2):300. doi: 10.3390/ani16020300 (PMC12837678; doi:10.3390/ani16020300)
Supplement: Supplementary file 1 [file animals-16-00300-s001.zip]

Archive with 1 entries (1 files):
- animals-4044506-supplementary.pdf
